# Supplementary material for: Comparative transcriptome profiling to unravel the key molecular signalling pathways and drought adaptive plasticity in shoot borne root system of sugarcane
Source: Sci Rep. 2023 Aug 8;13:12853. doi: 10.1038/s41598-023-39970-1 (PMC10409851; doi:10.1038/s41598-023-39970-1)
Supplement: Supplementary file 8 — Supplementary Information 8. [file 41598_2023_39970_MOESM8_ESM.xlsx]

## Sheet: Carbohydrate
Gene annotation	IND 04 1335 Log2 Fold Change	Co 86032 Log2 Fold cahange
trehalose metabolism.trehalose-6-phosphate synthase	22.2	-10.683
galactinol synthase	8.56	6.13666
oligosaccharide metabolism.alkaline alpha-galactosidase (SIP2)	3.1085	13.9249
oligosaccharide metabolism.alpha-galactosidase (AGAL)	20.19	9.15924
sucrose-phosphate synthase	1.52	-21.3992
sucrose synthase	3.05724	-21.3914
starch synthase (SSIV)	2.74	-9.42399
GDP-D-mannose pyrophosphorylase (VTC1)	-1.84619	-8.70522
GDP-D-mannose pyrophosphohydrolase (NUDT9)	-1.05956	-8.87396
UDP-D-glucose 6-dehydrogenase	5.5	-21.2792
UDP-D-glucuronic acid 4-epimerase	-1.2	-11.1422
UDP-D-glucuronic acid decarboxylase	-1.12	-10.3864
UDP-L-arabinose mutase	1.35	-12.1497
UDP-D-glucose 4-epimerase	-2.07754	-8.44188
fructose-6-phosphate amidotransferase	1.2	-11.919
raffinose synthase	2.13457	0
stachyose synthase	7.46803	0

## Sheet: Cell wall modificatio
Gene annotation	IND 04 1335 Log2 Fold Change	Co 86032 Log2 Fold cahange
cutin and suberin.CER1-CER3 alkane-forming complex.	8.81627	-9.44866
lignin.monolignol biosynthesis.cinnamoyl-CoA reductase (CCR)	6.89465	-9.89207
lignin.monolignol conjugation and polymerization.lignin laccase	7.40576	-5.2869
lignin.monolignol conjugation and polymerization.lignin peroxidase	-2.2811	-9.91829
cell wall proteins.alpha-class expansin	1.48636	-1.23
cell wall proteins.alpha-class expansin	7.21278	1.25
Arabinogalactan protein glycosylation.hydroxyproline O-galactosyltransferase (GALT)	-4.59131	-1.25
hemicellulose.xylan.biosynthesis.xylosyltransferase activities.xylosyltransferase (IRX9)	20.2824	1.23
hemicellulose.xyloglucan.biosynthesis.1,6-alpha-xylosyltransferase (XXT)	4.23	0
hemicellulose.xyloglucan.biosynthesis.1,2-alpha-fucosyltransferase (FUT)	-4.33375	-9.21736
cellulose.cellulose-hemicellulose network assembly.regulatory protein (COB)	1.15972	0
cell wall hydroxycinnamic acids.hydroxycinnamaldehyde dehydrogenase	2.56	-9.91213
pectin.rhamnogalacturonan I.glycosyltransferase (MUCI70)	2.37	-1.25

## Sheet: Metal and nutrient transporters
Gene annotation	IND 04 1335 Log2 Fold Change	Co 86032 Log2 Fold cahange
nitrogen assimilation.systemic nitrogen signalling.CEP-receptor kinase (CEPR)	2.65358	-1
bHLH-IVb-class transcriptional regulator (POPEYE) of iron homeostasis	1.60263	0
bHLH-IVb-class transcriptional regulator (POPEYE) of iron homeostasis	1.85635	-4.25
Iron storage protein (FER)	2.51577	-5.68
V-type ATPase complex.peripheral V1 subcomplex.subunit F	-1.05913	-1.89
MCU calcium uniporter complex.accessory regulatory component MCUR	2.62	-2.56
ABC superfamily.ABC1 family.subfamily ABCB transporter	20.655	-9.76089
ABC superfamily.ABC1 family.subfamily ABCB transporter	3.5124	-8.37092
APC superfamily.potassium cation transporter (HAK/KUP/KT)	1.16379	-10.0742
channels.calcium-permeable channel (OSCA)	1.58018	0
manganese/calcium cation transporter (BICAT)	-1.72184	0
MFS superfamily.SP family.hexose transporter (SGB/GlcT)	1.01625	-2.59
MFS superfamily.SP family.inositol transporter (INT)	1.59507	0
TOC superfamily.sugar efflux transporter (SWEET)	4.05294	-10.1211
MOP superfamily.MATE family.metabolite transporter (DTX)	2.13	-10.2198
P2A-type calcium cation-transporting ATPase (ECA)	1.2	-12.8271
CPA superfamily.CPA-1 family.proton:cation antiporter (NHX)	5.68	-9.7127
proline.proline transporter (ProT)	4.26733	-7.85
gamma-aminobutyrate (GABA).GABA transporter (GAT)	4.11715	1.05

## Sheet: Transcription factors
Gene annotation	IND 04 1335 Log2 fold change	Co 86032 log2 fold change
transcription factor (ARR-B)	1.34637	-5.623
transcription factor (ARR)	7.24105	-21.2457
transcription factor (GRAS)	2.05332	-10.5998
AP2/ERF transcription factor superfamily.transcription factor (AP2-RAV)	1.53	-9.03257
AHL transcription factor superfamily.clade-B transcription factor (AHL)	9.75061	-8.67517
AP2/ERF transcription factor superfamily.transcription factor (ERF)	2.88025	-10.23
AP2/ERF transcription factor superfamily.transcription factor (DREB)	1.5911	-8.9654
bZIP transcription factor superfamily.transcription factor (bZIP)	2.03138	1.02
Homeobox transcription factor superfamily.transcription factor (BEL)	1.09841	-7.2365
Homeobox transcription factor superfamily.transcription factor (HD-ZIP I/II)	6.3902	0.5326
MYB transcription factor superfamily.transcription factor (MYB-related)	2.02891	-7.23658
MYB transcription factor superfamily.transcription factor (MYB)	2.50352	-7.3658
C2C2 transcription factor superfamily.transcription factor (DOF)	1.23738	-7.245
RNA polymerase V complex.subunit NRPE1	7.4557	-2.487
GATA trancription factor families.transcription factor (A/B-GATA)	-1.89852	-5.3247
NF-Y transcription factor complex.component NF-YA	1.66666	-11.2568
transcription factor (HSF)	7.9262	0.2548
transcription factor (MADS/AGL)	2.16719	-10.2458
transcription factor (NAC)	3.5782	-10.2548
transcription factor (SBP)	10.1207	-11.0256
transcription factor (CAMTA)	1.9284	0
transcription factor (bHLH)	-2.95537	-12.547
transcriptional repressor (AITR)	2.84092	0
transcriptional co-activator (BET/GTE)	6.85564	0
WRKY transcription factor activity.transcription factor (WRKY70)	1.97291	-10.2548
transcription factor (AS2/LOB)	4.56	-21.6887
transcription factor (C2H2-ZF)	-3.32276	-20.8784
transcription factor (ARF)	20.4921	-2.35

## Sheet: Phytohormone regulation
Gene annotation	IND 04 1335 Log2 fold change	Co 86032 log2 fold change
auxin.perception and signal transduction. (IAA/AUX)	8.73262	-21.2483
auxin.signal transduction.signal mediator (ARF7/ARF19)	2.563	0
auxin transporter (PIN)	4.53	-9.29171
brassinosteroid.receptor protein kinase (BRI/BRL)	20.9768	0
brassinosteroid.signalling protein kinase (BSK)	4.23	0
ethylene.biosynthesis. (ACC) oxidase	-3.56113	-7.69
jasmonoyl-amino acid carboxylase (CYP94C)	-2.12182	0
jasmonoyl-amino acid hydroxylase (CYP94B)	-2.0304	0
jasmonic acid oxidase (JOX/JAO)	-2.76069	0
strigolactone.biosynthesis.monooxygenase (MAX1)	2.43	-9.86
strigolactone.signal transducer (MAX2)	8.06895	-9.45
GASA/GASTprecursor polypeptide	1.81537	-7.27951
salicylic acid transporter (EDS5)	1.25	-8.83599
abscisic acid.biosynthesis.zeaxanthin epoxidase (ABA1)	1.15906	0
abscisic acid.biosynthesis.abscisic aldehyde oxidase	1.01578	-4.2358
abscisic acid.plasma membrane-localized receptor (GTG)	7.13928	-1.2547
abscisic acid.abscisic acid hydroxylase (CYP707A)	5.80496	0

## Sheet: Secondary metabolites
Gene Annotation	IND 04 1335 Log2 fold change	Co 86032 Log2 fold change
terpene biosynthesis.triterpenoid synthase	7.14504	-9.05695
cycloartenol biosynthesis.cycloartenol synthase	1.22521	-1.23
carotenes.phytoene synthase (PSY)	1.20376	0
carotenes.phytoene synthase (PSY)	2.07895	0
xanthophylls.zeaxanthin epoxidase (ZEP)	1.34861	0
apocarotenoids.zaxinone synthase (ZAS)	-10.7971	-9.05695
apocarotenoids.zaxinone synthase (ZAS)	-8.0671	-10.1153
phenylalanine ammonia lyase (PAL)	7.00321	0
cinnamate 4-hydroxylase (C4H)	12.12	-10.2971
p-coumarate:CoA ligase (4CL)	2.35	-4.56
phenolics.p-coumarate:CoA ligase (4CL)	2.45	-8.9
polyketide/acetate pathway.enoyl-CoA hydratase (ECH)	2.41748	-8.45
polyketide/acetate pathway.3-ketoacyl-CoA thiolase (KAT)	-5.44239	-5.63
polyketide/acetate pathway.3-ketoacyl-CoA thiolase (KAT)	7.49604	-4.56
polyketide/acetate pathway.acetyl-CoA carboxylase (ACC)	7.05354	-7.53
chalcone synthase (CHS)	-2.20744	0
flavanones.chalcone isomerase	-1.9463	-9.09643
flavones.type-I flavone synthase	-1.90674	-9.5515
dihydroflavonols.flavonoid 3'-hydroxylase	1.32242	-4.96
dihydroflavonols.flavonoid 3'-hydroxylase	1.88144	-8.63
flavonol glycosides.flavonol-3-O-rhamnosyltransferase	-2.12508	-10.25
anthocyanidins.dihydroflavonol 4-reductase	-3.95095	-10.27
phenolics.lignan biosynthesis.pinoresinol/lariciresinol reductase (PLR)	1.72685	-8.57
betaines.glycinebetaine biosynthesis.choline monooxygenase	5.96792	-4.23

## Sheet: Protein kinases 
	Gene annotation	IND 04 1335 Log2 fold change	Co 86032 Log2 fold change
	SnRK2-kinase regulatory system	20.655	-1.25
	SnRK2-kinase regulatory system	8.26	-7.24
	CDPK-Kinase.calcium-dependent protein kinase (CDPK24)	12.1702	-5.9
	CDPK-Calcium-dependent protein kinase 20	4.23	-8.30609
	CDPK-Calcium-dependent protein kinase 20	8.45	-9.55607
	CDPK-Calcium-dependent protein kinase 4	4.53	-5.67
	MAP4K-type accessory protein kinase	12.35	-10.1964
	Mitogen-activated protein kinase 3 (MAPK3)	6.48	0.18
	Mitogen-activated protein kinase 3 (MAPK12)	2.58	-8.41
	Mitogen-activated protein kinase 3 (MAPK13)	4.56	0
	Mitogen-activated protein kinase 3 (MAPK7)	9.23	0

## Sheet: External Stimuli
Gene annotation	IND 04 1335 Log2 Fold Change	Co 86032 Log2 Fold cahange
regulatory protein (RLD) of gravity sensing	1.00499	-1.23
gravity signalling protein factor (ARG1)	1.72807	-2.56
gravity signalling protein factor (ARG1)	1.56009	1.23
temperature sensor protein (CNGC2)	1.05799	-2.56
transcriptional coactivator (HEMERA)	6.61992	-1.26
MAP4K-type accessory protein kinase (TOI4/5)	20.1168	-5.62
cytosolic chaperone (Hsp101)	1.51688	-2.36
cold sensor (COLD1)	7.13928	-3.68
cold-responsive mRNA chaperone (CSD)	6.51383	1.25
class lambda glutathione S-transferase	1.70182	0
Defensin (PDF2)	2.5	0
transcription factor (WRKY33)	2.45	-12.3455
calcium cation channel (DMI1/Pollux/Castor)	3.82896	-2.31
stress-responsive regulatory protein (TSPO)	8.14022	1.26
Drought.stomatal closure signalling.histone methylase (CAU1/PRMT5)	5.26	-8.13605
bHLH-XII-class regulatory cryptochrome-binding protein	1.26	-8.76059
salinity.SOS (Salt Overly Sensitive) protein kinase (SOS2)	1.42	8.46216
salinity.SOS (Salt Overly Sensitive) sodium:proton antiporter (SOS1)	1.23	-8.27574
salinity.SOS (Salt Overly Sensitive).pyridoxal kinase (SOS4/SNO1)	2.45	-19.7274
carbon dioxide.sensing and signalling.bicarbonate signal transducer (RHC1)	4.26	-8.60441
temperature.heat response.monogalactosyldiacylglycerol lipase (HIL1)	9.01385	-1.25
